# Supplementary material for: Development and Comparison of Multimodal Models for Preoperative Prediction of Outcomes After Endovascular Aneurysm Repair
Source: Front Cardiovasc Med. 2022 Apr 26;9:870132. doi: 10.3389/fcvm.2022.870132 (PMC9086541; doi:10.3389/fcvm.2022.870132)
Supplement: Supplementary file 1 [file Data_Sheet_1.XLSX]

## Sheet: Sheet1
住院号	姓名	CT号
389096	施成权	ZS09015374
640300	王礼妹	ZS10058140
640612	杨关苗	ZS10058983
642048	陈阿玉	ZS10069405
534541	辛东明	ZS09180345
649347	叶国芳	ZS10103709
650154	陈宏理	ZS10133414
653052	周志南	ZS10159842
653290	孙世浩	ZS10144485
654416	杨裕厚	ZS10166398
657432	姚国道	ZS10187296
657213	叶根元	ZS10183676
658223	卜取娥	ZS10196376
657838	丁承财	ZS10185790
657793	王德全	ZS10192988
658958	梁玉芳	ZS10201269
659001	陈凤英	ZS10165505
658965	施大美	ZS10201304
659916	朱菊芳	ZS10207897
552866	陆善馀	ZS09024182
663794	黄平	ZS10232693
663549	于德功	ZS10235497
425524	徐宝英	ZS10234812
665776	哈蔚明	ZS10251675
666444	陈国旺	ZS10256713
669454	陈超元	ZS10266033
668988	朗惠民	ZS10279191
670123	包容根	ZS10282786
671323	顾国良	ZS10292899
676645	陈学勤	ZS10321444
682451	张吕富	ZS11020079
682156	余金凤	ZS11016453
683143	胡轩俊	ZS11009206
684207	陈三恩	ZS11001667
685036	夏发旺	ZS11038580
687045	张碧君	ZS11051557
688150	黄明初	ZS11045309
694509	潘松强	ZS11087635
662458	金振华	ZS10223531
696327	唐金华	ZS11119653
697468	邹伯贤	ZS11128552
698480	夏鹤松	ZS11134483
699096	严森富	ZS11139047
699042	穆翠萍	ZS11139376
699224	周志木	ZS11139364
701925	周月仙	ZS11160805
705247	张坚	ZS11180606
529836	赵佩英	ZS09199235
705551	张国平	ZS10100033
484431	张天福	ZS11181349
707196	李文祥	ZS11141317
708506	陈善猷	ZS11204892
708510	贺新民	ZS11204895
710896	沈树金	ZS11225665
711304	庄可康	ZS11226645
711515	田作英	ZS11227339
711770	张富君	ZS11230214
712308	仇玉明	ZS11234272
711897	陆才福	ZS11206036
714851	戴尔威	ZS11252068
715830	赵修理	ZS11257828
716846	何平良	ZS11235339
716670	金更新	ZS09193468
719163	张楷	ZS11284088
719459	万明芬	ZS11284856
720271	廖丙快	ZS11294499
722343	薛晓霞	ZS11311333
725181	张锦凡	ZS11336652
729160	陈莜曼	ZS11354415
729161	王怀德	ZS12001586
729417	郑志钧	ZS11332692
730047	林垂起	ZS12006222
663948	陈洪章	ZS10232506
731670	魏仁寿	ZS12016644
732854	袁济民	ZS12023822
733014	高淑香	ZS12024983
734271	张国城	ZS12032987
735053	钟菊球	ZS12038751
736199	沈树清	ZS12047741
736465	莫寿松	ZS12050363
737648	曾家发	ZS12059170
607038	任天璐	ZS09092156
738898	秦慧菊	ZS12068451
742253	王金德	ZS12070796
742019	程洲河	ZS11349787
743754	梁怀琪	ZS12105352
745531	黄焕忠	ZS12108860
745126	朱克珍	ZS12082152
745434	陶洪基	ZS12109151
746314	顾文才	ZS12061386
746336	邹光昌	ZS12101352
749136	吉开茂	ZS12147644
749411	沈秉权	ZS12122337
749532	许根林	ZS12150136
749566	齐玲君	ZS12150193
751258	钟品芳	ZS12163211
751843	姚正平	ZS12166558
751822	薛仁志	ZS12142241
752537	张永才	ZS12171284
752489	范松春	ZS12151330
753959	曹权	ZS12179417
753837	褚金媛	ZS09101547
754441	廖神助	ZS12158321
754545	张仙德	ZS09176153
755697	安慰祖	ZS12190230
756812	姚小妹	ZS12196735
758170	魏中	ZS12203861
757108	李克选	ZS12195357
758950	路根娣	ZS12212671
759366	裘洪良	ZS12211728
759971	俞彬	ZS12216031
761341	赵金芳	ZS12212397
762509	王洪炉	ZS12233839
763097	杨敏芝	ZS12237483
763048	杨小才	ZS12229250
764402	居广财	ZS09023058
765367	崔功善	ZS12253981
765846	庄志祥	ZS12257896
767250	曹兆平	ZS12269001
767877	丁广根	ZS12272722
768169	姚国冲	ZS12270701
770061	陆萱青	ZS12279101
770415	林银福	ZS12291763
771278	陈如兴	ZS12290438
770575	顾和礼	ZS12292827
772044	张国纪	ZS12289286
774915	徐康健	ZS11187075
480711	邓福信	ZS12128284
484723	郁云亚	ZS12284292
627169	沈妙根	ZS09173864
778330	赵剑勇	ZS12333209
777922	余洪仙	ZS12294327
778301	石庆钰	ZS12324072
778770	施礼钰	ZS12343580
778632	赵振贵	ZS12342713
781777	王文经	ZS13003354
784434	陈天泉	ZS13017302
785586	施锡培	ZS09101656
788667	洪振训	ZS13042226
790544	肖月梅	ZS13056073
790386	谈惠林	ZS12151006
791718	任世荣	ZS13064535
792468	陈玉英	ZS13067122
794142	王素兰	ZS12083438
794035	李世忠	ZS13060420
795194	杜坚强	ZS13084780
796212	马兴德	ZS12242004
795569	张呈芬	ZS13088822
797222	郁承阳	ZS13069166
797698	王刚	ZS13051016
583895	张森山	ZS08001491
798084	蔡洪贤	ZS13105486
798619	朱辛渔	ZS13109609
801675	王灿轩	ZS13130541
802572	金培英	ZS13107636
804191	赵明华	ZS13127584
804557	阚开映	ZS13151254
805809	王帷朝	ZS13145181
804480	施忠善	ZS13148552
806480	叶贤法	ZS13164816
811508	徐桂芳	ZS13193616
595834	杨林根	ZS09034026
594878	时、瑶	ZS10081638
812403	王慧开	ZS13103657
813154	丁申军	ZS13195499
506054	仲建中	ZS09098753
814895	胡瑞荣	ZS13213656
816863	吴怀荣	ZS13226556
818543	王美菊	ZS13237917
818162	李忠奎	ZS13225951
819043	朱光达	ZS13243002
820121	季根才	ZS13236549
821914	许风娴	ZS13238565
822888	黄成胜	ZS13266771
822927	施志章	ZS13258758
823649	温惟莹	ZS13269958
824445	杨振中	ZS13252298
826105	华虎林	ZS13283870
825915	范惠芹	ZS13285784
828278	李龙龄	ZS13264080
827376	孙燕华	ZS13295232
828354	韩玉珠	ZS13305491
828249	郭顺娣	ZS13246408
829523	陈清华	ZS13300530
829777	钱林法	ZS12191088
829470	赵廷海	ZS13294663
830421	梁昌德	ZS13318990
830339	许贵兴	ZS13319002
832478	朱德生	ZS09017416
832518	宋乃湘	ZS13331581
832058	杨卫族	ZS13328235
833561	李树才	ZS13337636
833270	王柳根	ZS13335671
833949	丁杏尧	ZS13294400
834386	黄雅卿	ZS13334188
834224	陈仲昆	ZS13336766
835302	陈雪	ZS14007125
836639	王全金	ZS14013739
838052	黄舜培	ZS14018605
838132	孙照明	ZS14022551
648368	吴廷章	ZS10116767
829541	李广普	ZS13313620
838774	徐伟龙	ZS14019891
841978	何雪华	ZS14047370
515088	王导生	ZS09141383
843147	范开通	ZS14055307
843682	成龙	ZS14025414
843489	张则树	ZS11050322
843765	高永杰	ZS14054044
844848	张长泉	ZS14049890
845304	易景宝	ZS14050628
845119	王祥松	ZS14067513
846272	张小妹	ZS14057423
846500	孔爱莉	ZS14075929
849202	汪东江	ZS14090819
848670	余阿灿	ZS14091393
849038	王象欣	ZS14094454
853309	胡巧珍	ZS14123575
855211	宗承善	ZS14127020
855338	钱万义	ZS14116264
856694	蔡亚茂	ZS14144037
856509	毕伟麟	ZS14138925
700277	董文兰	ZS09167110
858519	巫漪丽	ZS14151883
859997	郁根才	ZS14164519
859820	何周堪	ZS14165687
861942	刘德胜	ZS14178262
865587	张德福	ZS14174259
866857	张正明	ZS14004268
867167	李耀琪	ZS14207176
868376	何吉飞	ZS14203151
868331	李伯秋	ZS14214117
868361	裴玉华	ZS14206534
867098	张卿荣	ZS14188795
869422	冯良才	ZS14291033
868655	王元星	ZS14215095
869381	王峰	ZS14203716
869994	杨宗保	ZS15061632
614006	乐祖龄	ZS09122764
873264	何国洲	ZS13196747
874467	张立业	ZS14248821
874653	陈胜	ZS14246219
874255	朱声君	ZS14228263
874187	朱殿藻	ZS14247647
875334	叶小琴	ZS14253956
875659	杨慧星	ZS14226185
771987	王荣初	ZS12302429
875499	曹渭德	ZS09034289
875777	皋东泽	ZS13241527
756205	郭长生	ZS12195451
876480	施荣喜	ZS14261208
877994	王亦拾	ZS14247469
877455	陈宗德	ZS14267397
878990	罗有全	zs14268440
879473	何钢	ZS14265643
879934	张心洁	ZS14272053
880503	杜其恩	ZS14277893
879868	周琪南	ZS14280351
879775	张泉荣	ZS11331612
882509	任智智	ZS14294331
881952	刘国良	ZS14292088
882072	周永助	ZS14292493
666531	胡祥显	ZS10255142
884134	林荣珍	ZS14295266
884138	钱长兴	ZS14299595
886670	袁凤岭	ZS15004355
888840	张民主	ZS15016297
889155	何锦程	ZS15014843
889910	王海清	ZS15022114
890826	杨静一	ZS15026971
719142	叶全威	ZS11284045
891422	张桂英	ZS15026015
892738	秦蓉霏	ZS15033644
891452	蒋秀富	ZS15030293
738339	杨洪珍	ZS11352915
893644	陈小八	ZS15041304
894142	刘勤	ZS15047476
894517	钱云飞	ZS15038238
894110	梁桂香	ZS15046294
788249	刘冲骏	ZS13039687
896393	达昌裕	ZS15058788
897188	郑莜昌	ZS15053448
899475	刘以祥	ZS15060818
901264	唐玲宝	ZS15087093
789572	朱秋英	ZS13049696
903718	蔡信贤	ZS15100725
906057	宋旺狗	ZS15102537
907162	王叙来	ZS13289317
907592	王晨予	ZS10134022
909902	魏家金	ZS15141278
910622	薛祥鸿	ZS15144969
911316	姚广和	ZS15142914
911848	吕凤宝	ZS15150794
913656	刘桂庆	ZS15150456
915367	姜纪良	ZS15165082
916048	任友生	ZS15173516
916283	陈卫良	ZS15156114
917884	王宝华	ZS15183796
921028	余中岳	ZS15200611
921027	叶爱华	ZS12301834
922576	张平	ZS15207966
919505	倪来根	ZS15191854
542537	杜龙水	ZS10055730
927643	潘敏华	ZS15238866
926942	赵佩昌	ZS15208004
929999	王福琴	ZS15237649
932125	陈丕英	ZS15257189
937369	李善良	ZS15290401
633166	罗海福	ZS10005413
938735	徐发轩	ZS13131361
940649	钱雪康	ZS15304925
941313	张立芳	ZS15290420
402173	金思义	ZS09212618
942410	张名羌	ZS15275154
942432	谭严雄	ZS15306771
907099	凌凤林	ZS15111502
908138	贺顺胜	ZS15128551
908502	沈厚云	ZS15128929
896249	强士兴	ZS15058928
913492	殷卓人	ZS15120749
917842	王长宝	ZS15181785
919912	连进跃	ZS15194031
920014	王允州	ZS15194876
922579	施锡昌	ZS15207991
922110	刘崇保	ZS13277595
928328	陈友根	ZS15224470
927938	王玲花	ZS15239388
936033	周应潜	ZS15274558
937361	程廣忠	ZS10130845
905298	国永俊	ZS15109700
697874	段仁宣	ZS11130945
907224	计朝龙	ZS15124310
911307	顾菊生	ZS15147547
913919	黄玉亮	ZS15153913
916501	朱葛土	ZS15175768
633947	黄镇来	ZS09227305
638873	黄苏淮	ZS09103232
645131	傅丽英	ZS10051663
657450	何飞龙	ZS10190896
661225	孔根宝	ZS10141017
671243	林康	ZS10296399
671271	黄宗才	ZS10295830
672309	黄兴才	ZS10296205
672270	孙新华	ZS10306006
676966	陈红珍	ZS10327462
677931	屠纪玲	ZS10332284
681490	赵阿珍	ZS11016699
682229	陆拓	ZS11019461
684576	冯德俊	ZS11035475
688798	杨志勤	ZS10295752
691843	叶正奎	ZS11086868
697581	林秉然	ZS11118139
607239	沈宝云	ZS09078612
699949	张应舒	ZS11146359
702651	林春弟	ZS11164960
704066	邵章珊	ZS11173315
446724	黄远强	ZS11160993
706437	王秉元	ZS11180501
705685	邵春淼	ZS11154728
707357	李美好	ZS11188447
712211	沈士昌	ZS11233142
722295	陈峰	ZS11314795
726063	殷连根	ZS11322988
727957	陆启才	ZS11315217
729864	刘慎娟	ZS11357647
735129	韩梦余	ZS12038786
741188	陈福将	ZS12083647
746034	唐秀英	ZS12123984
750384	王步山	ZS12156944
750621	任爱忠	ZS12133755
753677	洪加定	ZS12178279
759830	谭志其	ZS12215987
769644	张训琴	ZS12287482
770440	王秀真	ZS12292780
770631	刘有弟	ZS12287060
775285	袁希明	ZS12298850
777439	张季兴	ZS19024112
790054	孔福兴	ZS13052245
794040	张效基	ZS13060761
801612	劭庵娥	ZS10014303
804546	徐耀	ZS13151188
804481	康有恩	ZS13149037
805627	杜侠强	ZS13159970
804933	杨根娣	ZS13155646
814503	陈柏年	ZS13209586
816589	夏春莲	ZS13223345
817795	黄岳州	ZS13231716
820954	华振雄	ZS13254008
823213	陈斯华	ZS13270231
825572	周海林	ZS19034058
851409	方永嘉	ZS13289435
855943	陈金宝	ZS14139019
856514	倪鹤英	ZS14095741
857283	缪建忠	ZS14130418
859360	朱兴泉	ZS14148987
862631	陈书龙	ZS14177037
865499	杨明德	ZS10196590
873726	丁顺昌	ZS14243905
874298	张子龙	ZS14247652
878269	季诚高	ZS14185840
877515	吴士杰	ZS14259514
882283	吴本星	ZS14293685
882459	徐荣林	zs14290862
883506	周荣虎	ZS14274971
884476	潘利民	ZS14288605
885566	陈则新	ZS14309935
889956	吴聪明	ZS15022428
890105	马桂珍	ZS12013454
889190	朱念忠	ZS15018355
898884	王礼仁	ZS15061632
908044	罗秀梅	ZS15113100
908499	谢志勇	ZS15130646
917799	汪骏麟	ZS15183323
922561	王守华	ZS15207939
897603	翟祖岭	ZS11085002
914416	韩文梅	ZS15158313
915234	陈洪根	ZS15169099
916514	易岩才	ZS15165328
916621	许从明	ZS15177667
922938	朱雪蕾	ZS15171163
908515	汤善丰	ZS15130753
932337	马明发	ZS12256518
634404	陶正金	ZS09094595
624051	张秉忠	ZS09187154
646541	李根喜	ZS10104337
654563	王运真	ZS10171225
655430	王贤康	ZS10169001
684122	王英根	ZS11005420
691882	孟凡江	ZS11083042
693609	彭克云	ZS11099880
697319	曹龙发	ZS11117565
714993	陈继尊	ZS17012014
719677	苏琳	ZS11289276
696222	吕正国	ZS11119618
725678	徐德和	ZS11339533
736582	姚德友	ZS12050441
740619	张素英	ZS12080278
302269	李丹	ZS11228953
747526	殷秀芳	ZS12120030
748118	盛汉康	ZS12085587
749387	黄义成	ZS12148988
750756	潘凤官	ZS15117315
747555	黄士桃	ZS16280156
754802	王本立	ZS12153681
757066	史佩珍	ZS12196439
764399	马耀文	ZS12220760
766439	倪小毛	ZS12227773
776030	张增禄	ZS12247853
776463	蔡金海	ZS11281742
795898	王鹤兴	ZS13073193
798775	张永钗	ZS13110682
833927	须根兴	ZS13339218
835999	吉祖贻	ZS14010543
837502	王国栋	ZS14018643
467094	张培松	ZS10029994
840444	杜金娣	ZS14024273
859752	周淑芳	ZS14142940
857616	殷国真	ZS14149034
861367	陈鑫森	ZS14169847
866192	黄国柱	ZS14202702
869846	孔桂兰	ZS14222520
870332	李根荣	ZS14225238
870939	陈小雅	ZS14217197
874108	腾柳圆	ZS14236200
881287	方昂	ZS14276102
884185	沈友良	ZS14294422
889526	杨义斌	ZS15020744
890922	凌辑人	ZS15027565
896487	金国雄	ZS10083170
903351	丁月琴	ZS15100135
905734	洪伟	ZS15112778
908258	姜福元	ZS15119489
826971	曹云	ZS13292538
918969	郑米九	ZS15161401
920712	王松和	ZS15179310
833763	蒋菊凤	ZS13338033
907037	郑宝华	ZS12096421
909563	解竹青	ZS15136683
912761	谯福英	ZS15156094
913942	江阿凤	ZS09081266
915234	陈洪根	ZS15169099
915254	王长法	ZS15165895
925436	郭金坤	ZS11220531
470893	徐家铨	ZS15218119
936660	李善芳	ZS15286710
916438	王以信	ZS15154496
946900	朱国勤	ZS16013643
949065	薛鼎	ZS16015699
949707	尹德良	ZS16025471
949765	邓其林	ZS16025488
951276	徐于齐	ZS16027760
951774	袁正元	ZS16034523
953364	韩金海	ZS16041940
956021	朱惠生	ZS16041069
650185	刘永银	ZS10140167
941087	朱发兴	ZS14231266
957457	唐仕伟	ZS16057458
957641	刘炳昌	ZS16057943
728798	毛家伟	ZS11357456
961243	沈国安	ZS16077318
876034	吴昌年	ZS14258515
962125	夏沅陵	ZS16076951
953685	蓝朝增	ZS16040050
962923	王震	ZS09059130
964212	鲁幼庭	ZS16032075
964551	王阿玲	ZS16074768
965419	严彪	ZS16095972
966957	郭永弟	ZS11255262
967650	唐忠其	ZS16096313
966982	张云龙	ZS16103161
969051	许学章	ZS16110372
968765	尤怀生	ZS15303382
969904	张本家	ZS11242146
970622	凌文德	ZS16047559
972659	周柳冠	ZS16123168
974030	周长恩	ZS14069683
647383	陆登铭	ZS10310939
976847	王守轩	ZS16141787
977995	唐公藩	ZS16072161
978540	方芳云	ZS16149599
980038	周锐君	ZS16166738
980432	张连瑞	ZS13287086
980421	蒋阿兴	ZS16161532
982543	顾凤兰	ZS16179689
982382	周加福	ZS16178540
984170	张惠富	ZS15269362
985250	裴接海	ZS16191775
986820	孟志远	ZS16199567
986678	徐兰珠	ZS16198759
986326	朱维耕	ZS16194777
988184	戴兰芳	ZS16205919
988421	罗来世	ZS16207030
988250	张明昌	ZS13278088
987882	朱顺良	ZS16188548
989707	黎益保	ZS16202548
990949	孟少陵	ZS16208578
990553	洪语智	ZS16191953
990317	潘如仕	ZS16215881
993190	曾自强	ZS16229428
992946	金桂连	ZS16220886
992337	许耀良	ZS16215631
994810	田丰年	ZS16236754
994768	黄胜发	ZS16237340
995296	凌坚	ZS16238328
995257	钱仪伟	ZS16226613
595238	严锡文	ZS09029735
455601	周梦成	ZS09048049
996781	毛建康	ZS16241362
719394	卞忠辉	ZS11286232
996885	沈甫泉	ZS13313681
999945	汪庆珊	ZS16251243
999885	阮德兴	ZS16261063
996107	龚秉孝	ZS16242847
1000009	李球宝	ZS16248937
999966	李广兴	ZS16261381
1001260	陆观根	ZS16268563
1001493	陈安国	ZS16265383
1001859	单林	ZS16256239
1002154	周伯生	ZS16133025
1002219	张云峰	ZS16264561
1004685	郭洪骏	ZS16283663
862363	施仲发	ZS14174554
1005695	樊才廷	ZS16288172
1006372	倪文龙	ZS16256821
763436	郑绍权	ZS16271160
1007520	严荣庆	ZS16291485
486678	倪爱珍	ZS16295597
1007567	陆建平	ZS16296856
1006868	周大运	ZS16293151
1008297	肖信良	ZS16300070
1009031	胡宝定	ZS16303001
1009471	王瑞良	ZS16304932
1009960	孙炳良	ZS16284050
1010399	杨逸民	ZS16265448
1011272	薛士俊	ZS14265498
1011584	赵加玉	ZS16291425
1013271	冯必文	ZS16292502
1014183	柏林	ZS17002547
1014197	周伟强	ZS16309732
1014519	杨国余	ZS17004029
1013562	周月星	ZS17000944
1014877	范明华	ZS16312056
1014950	丁治	ZS17001931
1015677	徐梅芳	ZS17009078
1018487	吴剑秋	ZS17006145
1019028	王宫蒹	ZS17022327
1021981	缪均达	ZS17021423
1022553	黄柱国	ZS17038174
460535	顾金炎	ZS17034111
1022461	周建良	ZS17009647
1023189	帅元发	ZS17041130
1022981	叶守康	ZS17025653
1024391	张德华	ZS17020159
1023965	余怀东	ZS17042679
1024897	董克群	ZS12015746
1026082	章大榕	ZS17039071
1025752	徐素云	ZS17053578
1027577	侯炽成	ZS12068637
1027461	范鼎昌	ZS17023113
1029860	包玉才	ZS17065207
1029231	张振亚	ZS17071059
1030174	陶国伟	ZS17037083
1032255	蔡梓富	ZS17085097
623667	吴国平	ZS09182248
1031490	赵国庆	ZS17081927
1033619	唐兔宝	ZS17091749
1032558	杜志明	ZS17086567
1033315	王蓉蓉	ZS13251609
1035923	李开良	ZS17102671
1036095	邱荣殊	ZS17100116
1036326	郑贤荣	ZS17104403
786886	杨永康	ZS13030391
1037674	唐国平	ZS17092104
549889	姚铁良	ZS09058827
1039739	金耀泉	ZS17085374
858699	董升谋	ZS13333076
1040177	徐伯森	ZS17123881
589767	徐昌健	ZS08023336
828429	于仲坤	ZS12030958
1041619	朱下生	ZS17120071
1040982	顾九法	ZS17108741
919819	严友祥	ZS15186644
1044151	徐苗强	ZS17129803
1044601	符立	ZS17129696
1045338	柳崇刚	ZS17147007
1044846	沈尧鑫	ZS17144286
1046663	凌云飞	ZS17154252
1046471	柏海水	ZS13174998
549742	盛叙大	ZS15101797
1030102	褚妹兴	ZS16293099
1047963	陆士熙	ZS17147006
1048792	薛顺宝	ZS12011251
1049647	高文杰	ZS17151574
1050402	陈守贤	ZS17166765
1049679	梁超	ZS17161352
1051274	吴道荣	ZS16216304
1050587	金顺森	ZS17158759
1052654	陈金龙	ZS17168475
1055666	李才元	ZS12153373
1056424	李兴甫	ZS17199544
1056863	崔相奎	ZS17182545
1057289	林秀金	ZS17203298
1057768	林玲芬	ZS17206083
1058662	李永全	ZS16255845
1059142	卢长德	ZS17117254
646293	刘怀宝	ZS10102575
584848	池凤敏	ZS08002349
1060886	陈冬春	ZS14202969
1060715	王天宝	ZS17218830
1060833	赵林咲	ZS17220177
1062257	朱芝芳	ZS17225800
1063060	杨爱珍	ZS17213142
1063061	杨恩年	ZS17229148
1063836	周瑞兴	ZS17229128
1066987	许惠元	ZS17246584
1066894	顾彬秋	ZS17246566
1067796	戴文元	ZS17249811
1068412	邵云根	ZS17249820
1068675	徐新元	ZS17240340
1069066	陈国来	ZS17225579
1069317	范哲仁	ZS17256426
1069705	王福利	ZS15075595
930633	杨季宝	ZS15257417
1072013	宋龙汀	ZS17222030
1072302	茅红星	ZS17269480
1071669	黄克铃	ZS17266338
1070835	周消封	ZS17264135
1073671	周建发	ZS17275817
1073323	吴其林	ZS17274590
1073793	朱恒付	ZS17276983
1075258	张岗	ZS17284276
1076543	缪诚	ZS16259463
1076246	吴孝勇	ZS17238058
425691	王金安	ZS17298372
1064492	梁玉芬	ZS17235900
1080320	过默珍	ZS17119156
1080859	陈田保	ZS17309393
1079248	何金章	ZS17302101
1083175	陈信龙	ZS17318016
1081831	金申良	ZS17313725
1080300	施央江	ZS17306613
1083381	谭祥发	ZS17320886
1084434	王云良	ZS17299632
1085589	程久伟	ZS17331944
1086982	周月平	ZS17319626
690702	董惠敏	ZS11078391
1089146	卞小来	ZS17342576
1089175	白慧芬	ZS17346125
1089169	万耀明	ZS12324315
1088503	张长虎	ZS09028860
1088641	荣凤鸣	ZS17331377
1073926	宋金龙	ZS17276342
1089592	吴同肖	ZS17333368
1091441	孟志坤	ZS18003718
1092694	刘桂玲	ZS17342770
1036000	刘长生	ZS17103005
1094572	阮鸿凯	ZS17341348
1095150	冯国庆	ZS13165357
1100139	陈锋	ZS09218144
1101944	袁礼炬	ZS17297784
533640	马以君	ZS12318403
1105261	管正邦	ZS18056796
1108427	柯银生	ZS18076379
1108579	罗邦华	ZS18077938
994085	刘卫国	ZS16232544
1111451	王凤高	ZS18090914
1021522	王致平	ZS17015991
1111861	殷惠玲	ZS18038186
1116150	邱祝花	ZS18097481
1114534	郭云飞	ZS15294216
1118728	乔林娣	ZS14022373
1121285	钱达斌	ZS18126918
1099598	朱华良	ZS18035614
1122903	姚永兴	ZS18135440
1122949	高仁留	ZS18090393
678822	朱立德	ZS11001419
1125790	朱克明	ZS17196224
1128045	龚炳兴	ZS18167339
1130441	李建中	ZS14094695
1130837	王万成	ZS18179460
1131198	谢友龙	ZS18164019
1132246	蒋勋南	ZS18177402
1132941	应树成	ZS16098797
1105656	夏文官	ZS17346830
752132	桂茂孙	ZS12164999
659411	高卫彬	ZS10202014
1138877	姜嘉华	ZS18188019
1138361	沈双清	ZS18213580
825847	浦天祥	ZS13285670
1140857	张明华	ZS18212837
1141136	梁登贵	ZS18216791
1141447	江德荣	ZS18227822
1143622	鲍春芳	ZS18236980
1143685	袁传早	ZS18222067
1145798	李火林	ZS18241623
1146025	金越球	ZS18242776
1147418	阮孝珍	ZS18238755
1148879	陈学林	ZS18247865
1150172	陈晓阳	ZS18254534
752888	龚绿川	ZS12125971
1150230	颜彩领	ZS18266369
1153976	陈法成	ZS18282598
1155698	陆子德	ZS18269213
1155754	周文弟	ZS18286390
1155572	林垂忠	ZS18290205
1156138	王纪权	ZS18284734
1158681	高关福	ZS18299055
1158908	董乃敏	ZS18305526
1160650	雷维和	ZS18309049
691258	朱璞	ZS10325440
1161917	陈铭楚	ZS10069034
1164016	汪祖延	ZS18328933
1167805	王新勇	ZS18205304
1168463	陈明富	ZS18351639
1171218	冯建邦	ZS18314517
1173054	陈金安	ZS18349326
1174066	赵荣秀	ZS18360003
1177325	李英雄	ZS19005322
656585	吴殿荣	ZS10159755
1180526	吴瑞昌	ZS15277400
1180258	管先觉	ZS19021060
1181496	林忠达	ZS19005691
622447	范杏生	ZS09175872
1183363	曹显德	ZS19043209
1183210	卢世文	ZS19037914
1185278	姚康云	ZS17287525
958634	孟庆财	ZS16065401
1190193	陈智强	ZS19076704
1191596	司徒宝康	ZS19070901
1191175	宋云夫	ZS19081144
1193310	宋有仁	ZS19091346
1196405	何桂芬	ZS19105207
1200182	王桂滋	ZS19099803
1200501	仲金富	ZS12229388
1201993	黄金生	ZS19132601
1202677	龚上柱	ZS17109925
848081	顾绍明	ZS14089207
1205605	汤建秋	ZS18078218
1208779	陈霞芬	ZS09115407
1209958	赵银发	ZS19167371
1209972	季诚禄	ZS19167970
559186	杨佑祥	ZS19176752
1211676	顾云俊	ZS19175848
1214187	庄道元	ZS17096419
1144955	张生麟	ZS18242314
1214251	华银海	ZS19191115
1217720	朱彦	ZS19203058
502285	唐国兴	ZS12284097
1222453	高寓华	ZS19228818
1224340	邬士振	ZS13013648
1224046	王明达	ZS19195432
1226116	鲍梓坤	ZS19206781
1227476	顾美芳	ZS19249744
967097	王文昌	ZS16103372
1227866	黄新祥	ZS19252535
806425	高顺甫	ZS13056663
1232763	常纲成	ZS19180743
1232542	李林冲	ZS19272275
1234584	杨兰凤	ZS19280960
1238199	宋庆先	ZS19296463
1238508	缪开明	ZS19286895
1238822	孙惠华	ZS19300504
996509	荣根祥	ZS16241573
1242424	胡幼曾	ZS18278926
1242697	金龙群	ZS19298351
1244095	肖维吉	ZS19278534
712928	陆佳惠	ZS11237506
1245731	顾惠娟	ZS12155854
1245787	姚益成	ZS19332613
1246485	张志明	ZS19338641
1249145	许明泉	ZS19347536
1250137	唐志祥	ZS19347041
1251035	周家岐	ZS19300015
1252293	史杨林	ZS18308244
1252526	田梅琴	ZS16093462
1254482	季红兵	ZS19371591
1254395	王斌	ZS19371454
1254024	苏旺权	ZS19325747
1254532	杨来根	ZS17038315
1256274	盛桂根	ZS19360936
595056	邓双秀	ZS17349152
1256142	丁志明	ZS19376817
442640	朱仁根	ZS14311086
880004	雷心忠	ZS11143427
945837	严心白	ZS16004165
947071	周大绪	ZS16015042
951944	向辉喜	ZS15317206
952836	朱正良	ZS16012108
953491	王福权	ZS16028112
953352	王世林	ZS14152416
953647	江林妹	ZS16038614
954893	金国渊	ZS16044819
792961	顾照根	ZS11107497
957181	钱道	ZS16042288
830546	李先成	ZS13319869
963316	张万忠	ZS16086767
964630	杨玉华	ZS16085323
966429	朱广久	ZS16092028
966795	李能	ZS16095207
966750	陆家振	ZS14073692
966879	任根耀	ZS16098792
968293	房曙幼	ZS16109860
973592	周永根	ZS16133954
973864	徐建熙	ZS16135400
974139	宋建兵	ZS15019204
975560	王柏龄	ZS10049952
975826	程培林	ZS16139384
974142	刘善南	ZS16123557
977868	金本明	ZS15121028
978250	朱良才	ZS16145987
979533	周秀和	ZS16164113
981939	沈玉娥	ZS16172818
982631	俞敏伟	ZS16179641
983306	郭兆芳	ZS16183844
332379	吴建琪	ZS09037628
984380	李成兰	ZS16187231
984809	张印奎	ZS16181162
985407	刘志勇	ZS10153415
985057	肖立沪	ZS16191720
986334	庄长安	ZS16196662
993288	蔡叶良	ZS16229440
996549	朱志坚	ZS16244222
997281	牟孟平	ZS16235476
997482	王士恒	ZS16182075
996906	薛光和	ZS16246515
997899	祁咏梅	ZS16237509
1000496	徐云若	ZS16264538
715115	张臣吉	ZS11252255
1005970	纪宏传	ZS16225139
1008422	周宝康	ZS13278506
1015247	张国钦	ZS16319020
1017940	陈云飞	ZS16268260
1017991	金惠年	ZS16319089
1020475	蒯海云	ZS17015850
1021192	蒋忠棠	ZS10120576
1020552	周根华	ZS17032544
1022403	黄和兴	ZS16237428
1022650	王有光	ZS17039180
1030619	沈祥山	ZS17077727
1031475	韩芷	ZS13109169
1033622	何志才	ZS17091782
1038734	李学殊	ZS10172987
1041042	陈自力	ZS15231567
1042453	郑书玉	ZS16252579
1019700	陈永发	ZS17025696
1045746	林宗基	ZS17149400
1046255	朱雷声	ZS17146708
1047410	陈文建	ZS17156993
1048091	林泽平	ZS17156278
1047591	顾筱毛	ZS09064595
1048573	盐田公夫	ZS17139420
905734	洪伟	ZS15112778
1049547	戴举宝	ZS16238208
1050744	钱杏发	ZS17171008
749387	黄义成	ZS12148988
1054766	蒋福权	ZS17191519
1056542	顾文辉	ZS17174772
1056084	洪志达	ZS17198052
1050199	景菊兴	ZS17163446
1061997	何银根	ZS17210343
1065051	马仁芳	ZS17237832
1066766	沈申根	ZS17233482
1049419	孙德喜	ZS17134022
1072035	史济森	ZS17254690
1073006	王福寿	ZS17272479
1075375	马妙健	ZS17284081
1077123	董安平	ZS12337379
1077117	陆杏英	ZS17052101
1077758	金德顺	ZS17279554
766439	倪小毛	ZS12227773
1080514	陆贵清	ZS14214204
1080469	郭龙华	ZS17307303
1081684	张朝相	ZS17300123
1081969	戴进贤	ZS17303167
550833	刘忠富	ZS09012040
1091359	马美兰	ZS17320858
1092828	朱柳权	ZS17290650
1092910	季明德	ZS14246737
1100293	蔡永宝	ZS17119291
1105669	吴龙海	ZS17332010
1110470	郑钰樑	ZS18054349
1117874	王菊英	ZS16288942
908258	姜福元	ZS15119489
1122409	沈伯民	ZS18127859
1124034	唐荷林	ZS18139494
1128236	华德寿	ZS12152541
1055321	符宝夫	ZS17194580
1109649	余行之	ZS18057997
780314	金华明	ZS12351476
1139790	金峰珠	ZS18168106
1142369	潘生祥	ZS18212185
1140858	胡荣林	ZS18224857
1143970	张耀民	ZS18232349
929374	高友发	ZS15234525
1146708	阎家庆	ZS18112365
1146690	张招宝	ZS18250055
913919	黄玉亮	ZS15153913
1156271	陈玉成	ZS18294117
901605	马为民	ZS11093970
1162410	金三大	ZS18322042
1163980	顾铁泉	ZS18317105
1164371	何菊妹	ZS18292037
1165691	孙伟民	ZS18335804
1168015	张仁建	ZS18315655
517751	刘永生	ZS18338027
401537	谢振家	ZS17068063
1163786	郭云南	ZS18317978
1185048	陈恩玲	ZS10163412
932337	马明发	ZS12256518
869846	孔桂兰	ZS14222520
1189277	徐瑞祥	ZS19071331
1190356	袁义和	ZS19077288
1191572	朱忆文	ZS14310253
1192616	殷居发	ZS19067942
776463	蔡金海	ZS11281742
1197074	邬佩芳	ZS19046364
1196133	张华根	ZS19102099
1200509	侯钰敏	ZS19123860
609417	张建德	ZS09103748
1214195	陈荣斌	ZS19188736
1215927	李永久	ZS19196351
1224264	周钿娟	ZS19214836
1225999	刘根妹	ZS15219434
1227717	蒋建国	ZS19239054
1228100	沙炳生	ZS19241355
1229493	陆建华	ZS19246371
819472	杭篊	ZS11130782
1229836	李哲	ZS19206715
1164236	陈国樑	ZS18325276
1234430	张训琴	ZS12287482
915254	王长法	ZS15165895
1238480	陈国敏	ZS19258411
1242284	余云武	ZS19311564
1243121	李红雨	ZS19202961
1254592	王永其	ZS19364152
1256000	丁铭根	ZS19372484
848675	周晓培	ZS14064706
861367	陈鑫森	ZS14169847
1254053	张顺吉	ZS19338876
